# Supplementary material for: Histomolecular classification of urothelial carcinoma of the urinary bladder: From histological phenotype to genotype and back
Source: Pathologie (Heidelb). 2024 Jan 29;45(2):106–14. [Article in German] doi: 10.1007/s00292-024-01305-w (PMC10901926; doi:10.1007/s00292-024-01305-w)
Supplement: Supplementary file 1 [file 292_2024_1305_MOESM1_ESM.xlsx]

## Sheet: Sheet1
Case ID	included in pT2+ experiments	included in pt2+ and non-pt2 experiments	pathology revieweda	pathologic review Prof. Peter J. Wildb	pathologic review Dr. Markus Eckstein	pathologic review Prof. Henning Reis	exclusion reason pT2+ experiments	age at diagnosisc	genderc	AJCC Tumor categoryc	AJCC LN categoryc	AJCC metastasis categoryc	Pathology classificationc	Histologic gradec	Histologic subtypec	Consensus molecular subtyped	Molecular Subtype simplifiedd	History of neoadjuvant treatmentc	Noninvasive bladder cancer therapyc	Overall Survival (Months)e	Overall Survival Statuse
TCGA-2F-A9KO	yes	yes	yes	pT2 or above		pT2		63	MALE	T3	N1	M0	NOS	High Grade	Non-Papillary	LumP	Lum	No	none
TCGA-2F-A9KP	yes	yes	yes	pT2 or above	pT3			66	MALE	T3	N2	MX	NOS	High Grade	Non-Papillary	LumP	Lum	No	none	11.96	1:DECEASED
TCGA-2F-A9KQ	no	yes	yes	pTa	pTa	pTa	because of pT stage	69	MALE	T3	N0	M0	NOS	High Grade	Non-Papillary	LumP	Lum	No	none	94.81	0:LIVING
TCGA-2F-A9KR	yes	yes	yes	pT2 or above	pT3			59	FEMALE	T3	N0	M0	NOS	High Grade	Non-Papillary	Ba/Sq	Ba/Sq	No	none	104.57	1:DECEASED
TCGA-2F-A9KT	yes	yes	yes	pT2 or above	pT2			83	MALE	T2	N0	M0	NOS	High Grade	Non-Papillary	Ba/Sq	Ba/Sq	No	none	108.87	0:LIVING
TCGA-2F-A9KW	yes	yes	yes	pT2 or above	pT3			67	FEMALE	T3	N0	MX	NOS	High Grade	Non-Papillary	LumU	Lum	No	none	8.34	1:DECEASED
TCGA-4Z-AA7M	yes	yes	yes	pT2 or above	pT3			65	MALE	T3	N0	M0	NOS	High Grade	Non-Papillary	LumU	Lum	No	ND	16.26	0:LIVING
TCGA-4Z-AA7N	yes	yes	yes	pT2 or above	pT3			65	MALE	T3	N0	M0	NOS	High Grade	Non-Papillary	Stroma-rich	Stroma-rich	No	ND	44.91	1:DECEASED
TCGA-4Z-AA7O	yes	yes	yes	pT2 or above	pT2			64	MALE	T2	N0	M0	NOS	High Grade	Papillary	LumP	Lum	No	none	16.82	0:LIVING
TCGA-4Z-AA7Q	yes	yes	yes	pT2 or above	pT2			79	MALE	T3	NX	M0	NOS	High Grade	Non-Papillary	Ba/Sq	Ba/Sq	No	none	16.75	1:DECEASED
TCGA-4Z-AA7R	no	yes	yes	min. pT1	min. pT1		because of pT stage	73	MALE	T4	N0	M0	NOS	High Grade	Papillary	LumU	Lum	No	ND	17.15	1:DECEASED
TCGA-4Z-AA7S	no	yes	yes	min. pT1	pT1		because of pT stage	66	MALE	T4	N0	M0	NOS	High Grade	Non-Papillary	LumP	Lum	No	none	34.95	1:DECEASED
TCGA-4Z-AA7W	yes	yes	yes	pT2 or above	pT2			55	MALE	T2	N0	M0	NOS	High Grade	Non-Papillary	Ba/Sq	Ba/Sq	No	ND	27.6	0:LIVING
TCGA-4Z-AA7Y	no	yes	yes	min. pT1	pTa		because of pT stage	60	MALE	T2	N0	M0	NOS	High Grade	Papillary	LumP	Lum	No	none	50	0:LIVING
TCGA-4Z-AA80	yes	yes	yes	pT2 or above	pT2			73	MALE	T2	N0	M0	NOS with squamous differentiation	High Grade	Papillary	LumU	Lum	No	none	0.62	1:DECEASED
TCGA-4Z-AA81	yes	yes	yes	pT2 or above	pT3			80	MALE	T2	N0	M0	NOS	High Grade	Papillary	Ba/Sq	Ba/Sq	No	none	41.72	1:DECEASED
TCGA-4Z-AA82	yes	yes	yes	pT2 or above	pT3			59	MALE	T2	N1	M0	NOS with squamous differentiation	High Grade	Non-Papillary	Ba/Sq	Ba/Sq	No	none	51.12	1:DECEASED
TCGA-4Z-AA83	no	yes	yes	min. pT1	pTa		because of pT stage	52	MALE	T2	N0	M0	NOS	High Grade	Papillary	LumP	Lum	No	none	66.49	0:LIVING
TCGA-4Z-AA84	yes	yes	yes	pT2 or above	pT3			61	MALE	T3	N2	M1	NOS	High Grade	Papillary	Ba/Sq	Ba/Sq	No	Bacillus Calmette.Guerin (BCG)	15.11	0:LIVING
TCGA-4Z-AA86	yes	yes	yes	pT2 or above	pT3			66	MALE	T3	N1	M0	NOS	High Grade	Non-Papillary	Ba/Sq	Ba/Sq	No	none	10.22	1:DECEASED
TCGA-4Z-AA87	yes	yes	yes	pT2 or above	pT4			72	MALE	T4	N0	M0	NOS	High Grade	Non-Papillary	LumU	Lum	No	ND	47.77	0:LIVING
TCGA-4Z-AA89	yes	yes	yes	pT2 or above	pT3			60	MALE	T4	N0	M0	NOS with squamous differentiation	High Grade	Papillary	LumP	Lum	No	Transurethral resection alone	33.8	0:LIVING
TCGA-5N-A9KI	yes	yes	yes	pT2 or above	pT2			76	FEMALE	T4	NX	MX	NOS	High Grade	Non-Papillary	LumU	Lum	No	none	2.5	1:DECEASED
TCGA-5N-A9KM	yes	yes	yes	pT2	pT2			73	FEMALE	T4	N0	MX	NOS	High Grade	Non-Papillary	LumNS	Lum	No	none	17.41	1:DECEASED
TCGA-BL-A0C8	no	no	yes	min. pT1	pT1		missing molecular class assignment	73	MALE	T1	NX	M0	NOS	High Grade	Non-Papillary			No	ND	40.05	0:LIVING
TCGA-BL-A13I	yes	yes	yes	pT2 or above	pT2			57	FEMALE	T3	N0	M0	NOS	High Grade	Non-Papillary	Ba/Sq	Ba/Sq	No	ND	7.33	1:DECEASED
TCGA-BL-A13J	yes	yes	yes	pT2 or above	pT2			65	MALE	T4	N2	M0	NOS	High Grade	Papillary	Ba/Sq	Ba/Sq	No	ND	2.66	1:DECEASED
TCGA-BL-A3JM	no	no	yes	pT2 or above	pT3		because of NE-like molecular subtype	62	MALE	T3	N0	M0	NOS	High Grade	ND	NE-like	NE-like	No	ND	6.73	1:DECEASED
TCGA-BL-A5ZZ	no	no	yes	min. pT1	min. pT1		because of pT stage and low quality	80	FEMALE	T4	N0	MX	NOS	High Grade	Papillary	Ba/Sq	Ba/Sq	No	none	12.39	0:LIVING
TCGA-BT-A0S7	yes	yes	yes	pT2 or above	pT3			75	MALE	T4	N0	MX	NOS	High Grade	Non-Papillary	Ba/Sq	Ba/Sq	No	ND	6.57	1:DECEASED
TCGA-BT-A0YX	yes	yes	yes	pT2 or above	pT3			70	FEMALE	T3	N0	M0	NOS with squamous differentiation	High Grade	Non-Papillary	Ba/Sq	Ba/Sq	No	ND	13.14	1:DECEASED
TCGA-BT-A20J	yes	yes	yes	pT2 or above	pT2			75	MALE	T2	N0	MX	NOS	High Grade	Non-Papillary	Ba/Sq	Ba/Sq	No	ND	19.02	1:DECEASED
TCGA-BT-A20N	yes	yes	yes	pT2 or above	pT2			72	MALE	T3	N0	MX	NOS	High Grade	Non-Papillary	Ba/Sq	Ba/Sq	No	ND	26.12	1:DECEASED
TCGA-BT-A20O	yes	yes	yes	pT2 or above	pT3			75	MALE	T3	N0	MX	NOS	High Grade	Non-Papillary	Ba/Sq	Ba/Sq	No	ND	12.16	1:DECEASED
TCGA-BT-A20P	yes	yes	yes	pT2 or above	pT3			81	FEMALE	T3	N0	M0	NOS	High Grade	Non-Papillary	LumP	Lum	No	ND	17.87	1:DECEASED
TCGA-BT-A20Q	yes	yes	yes	pT2 or above	pT3			73	MALE	T3	N2	M0	NOS	High Grade	Non-Papillary	Stroma-rich	Stroma-rich	No	ND	19.48	1:DECEASED
TCGA-BT-A20R	yes	yes	yes	pT2 or above	pT3			79	FEMALE	T3	N1	M0	NOS	High Grade	Non-Papillary	Stroma-rich	Stroma-rich	No	ND	5.06	1:DECEASED
TCGA-BT-A20T	yes	yes	yes	pT2 or above	pT3			63	MALE	T3	N1	M0	NOS	High Grade	Non-Papillary	LumP	Lum	No	ND	14.88	1:DECEASED
TCGA-BT-A20U	yes	yes	yes	pT2 or above	pT3			70	FEMALE	T3	N0	M0	NOS with squamous differentiation	High Grade	Non-Papillary	Ba/Sq	Ba/Sq	No	ND	14.95	1:DECEASED
TCGA-BT-A20V	no	no	no, not open access				not open access	59	FEMALE	T4	N2	M0	Likely squamous of non-bladder origin, HPV associated, per path report --> bladder tumor but also extensive involvement of ectocervix, endocervix, endometrium and myometrium. Seriously consider cervical primary	High Grade	Non-Papillary	Ba/Sq	Ba/Sq	No	ND	5.06	1:DECEASED
TCGA-BT-A20W	no	yes	yes	pT1	pT1		because of pT stage	71	MALE	T2	N0	M0	NOS	High Grade	Non-Papillary	LumU	Lum	No	ND	8.34	1:DECEASED
TCGA-BT-A20X	no	no	no, not open access				not open access	56	MALE	T4	N2	M0	Squamous cell carcinoma	High Grade	Non-Papillary	Ba/Sq	Ba/Sq	No	ND	8.25	1:DECEASED
TCGA-BT-A2LA	no	no	yes	pT2	pT3		because of NE-like molecular subtype	54	MALE	T3	N0	M0	Small cell/neuroendocrine	High Grade	Non-Papillary	NE-like	NE-like	No	ND	17.15	0:LIVING
TCGA-BT-A2LB	yes	yes	yes	pT2 or above	pT3			73	FEMALE	T3	N0	M0	NOS	High Grade	Non-Papillary	LumNS	Lum	No	ND	16.16	1:DECEASED
TCGA-BT-A2LD	yes	yes	yes	pT2 or above	pT3			78	FEMALE	T3	N1	M0	NOS with squamous differentiation	High Grade	Non-Papillary	Ba/Sq	Ba/Sq	No	ND	20.47	1:DECEASED
TCGA-BT-A3PH	yes	yes	yes	pT2 or above	pT2			76	MALE	T3	N2	MX	NOS	High Grade	Non-Papillary	LumP	Lum	No	none	4.66	1:DECEASED
TCGA-BT-A3PJ	yes	yes	yes	pT2 or above	pT3			76	MALE	T3	N3	M0	NOS	High Grade	Papillary	Ba/Sq	Ba/Sq	No	none	25.92	0:LIVING
TCGA-BT-A3PK	yes	yes	yes	pT2 or above	pT2			80	MALE	T2	N0	MX	NOS	High Grade	Papillary	Ba/Sq	Ba/Sq	No	none	9.95	1:DECEASED
TCGA-BT-A42B	no	no	yes	pT2 or above		min. pT2	missing molecular class assignment	59	MALE	T3	N1	MX	NOS	High Grade	Papillary			No	none	17.54	1:DECEASED
TCGA-BT-A42C	yes	yes	yes	pT2 or above	pT2			64	MALE	ND	N0	M0	NOS	High Grade	Papillary	LumP	Lum	No	Bacillus Calmette.Guerin (BCG)	28.68	0:LIVING
TCGA-BT-A42E	yes	yes	yes	pT2 or above	pT2			74	MALE	T3	N0	M0	NOS with squamous differentiation	High Grade	Non-Papillary	Ba/Sq	Ba/Sq	No	none	36.4	0:LIVING
TCGA-BT-A42F	yes	yes	yes	pT2 or above	pT2			64	MALE	T4	N1	MX	NOS	High Grade	Non-Papillary	Ba/Sq	Ba/Sq	No	none	28.38	0:LIVING
TCGA-C4-A0EZ	no	no	yes	pT2	pT2		because of NE-like molecular subtype	69	FEMALE	T3	N1	M1	Small cell/neuroendocrine	High Grade	Non-Papillary	NE-like	NE-like	No	ND	8.97	1:DECEASED
TCGA-C4-A0F0	yes	yes	yes	pT2 or above	pT2			60	MALE	T2	N0	M0	NOS	High Grade	Non-Papillary	Ba/Sq	Ba/Sq	No	ND	1.94	0:LIVING
TCGA-C4-A0F1	yes	yes	yes	pT2 or above	pT2			71	MALE	T3	N0	M0	NOS with squamous differentiation	High Grade	Non-Papillary	Ba/Sq	Ba/Sq	No	ND	2.92	0:LIVING
TCGA-C4-A0F6	yes	yes	yes	pT2 or above	pT2			82	FEMALE	T3	N0	M0	NOS	High Grade	Non-Papillary	LumP	Lum	No	ND	23	0:LIVING
TCGA-C4-A0F7	yes	yes	yes	pT2 or above	pT2			77	MALE	T4	N2	M0	NOS with squamous differentiation	High Grade	Non-Papillary	Ba/Sq	Ba/Sq	No	ND	2.04	1:DECEASED
TCGA-CF-A1HR	yes	yes	yes	pT2 or above	pT2			62	MALE	T3	N0	M0	NOS	High Grade	Non-Papillary	LumP	Lum	No	ND	12.78	0:LIVING
TCGA-CF-A1HS	yes	yes	yes	pT2 or above	pT2			75	FEMALE	T3	N0	M0	NOS	High Grade	Non-Papillary	Ba/Sq	Ba/Sq	No	ND	12.55	0:LIVING
TCGA-CF-A27C	no	yes	yes	pTa	pTa		because of pT stage	52	MALE	T3	N0	M0	NOS	High Grade	Papillary	LumP	Lum	No	ND	13.96	0:LIVING
TCGA-CF-A3MF	no	yes	yes	pTa	pTa		because of pT stage	34	MALE	T3	N0	M0	NOS	Low Grade	Papillary	LumP	Lum	No	ND	12.58	0:LIVING
TCGA-CF-A3MG	no	yes	yes	pT1	pT1		because of pT stage	48	MALE	T2	N0	M0	NOS	Low Grade	Papillary	LumP	Lum	No	ND	12.12	0:LIVING
TCGA-CF-A3MH	no	yes	yes	pT1	pT1		because of pT stage	75	MALE	T2	N0	M0	NOS	Low Grade	Papillary	LumP	Lum	No	ND	13.07	0:LIVING
TCGA-CF-A3MI	no	no	yes	pTa	pTa		because of pT stage	62	MALE	T2	N0	M0	NOS	Low Grade	Papillary	LumP	Lum	No	ND	12.16	0:LIVING
TCGA-CF-A47S	no	yes	yes	pTa	pTa		because of pT stage	41	MALE	T2	N0	M0	NOS	Low Grade	Papillary	LumP	Lum	No	none	10.94	0:LIVING
TCGA-CF-A47T	no	no	yes	pT1	pTa		because of pT stage	58	FEMALE	T2	N0	M0	NOS	Low Grade	Papillary	LumP	Lum	No	none	12.65	1:DECEASED
TCGA-CF-A47V	no	yes	yes	pT1	pT1		because of pT stage	52	MALE	T2	N0	M0	NOS	High Grade	Papillary	LumP	Lum	No	ND	12.45	0:LIVING
TCGA-CF-A47W	no	yes	yes	pTa	pTa		because of pT stage	42	MALE	T2	N0	M0	NOS	Low Grade	Papillary	LumP	Lum	No	none	12.09	0:LIVING
TCGA-CF-A47X	no	yes	yes	pTa	pTa		because of pT stage	60	MALE	T2	N0	M0	NOS	Low Grade	Papillary	LumP	Lum	No	none	12.61	0:LIVING
TCGA-CF-A47Y	no	yes	yes	pTa	pTa		because of pT stage	55	MALE	T2	N0	M0	NOS	Low Grade	Papillary	LumP	Lum	No	none	12.25	0:LIVING
TCGA-CF-A5U8	no	yes	yes	pTa	pTa		because of pT stage	59	MALE	T2	N0	M0	NOS	Low Grade	Papillary	LumP	Lum	No	none	13.11	0:LIVING
TCGA-CF-A5UA	no	yes	yes	pTa	pTa		because of pT stage	67	MALE	T2	N0	M0	NOS	Low Grade	Papillary	LumP	Lum	No	none	11.99	0:LIVING
TCGA-CF-A7I0	no	yes	yes	pTa	pTa		because of pT stage	54	MALE	T2	N0	M0	NOS	Low Grade	Papillary	LumP	Lum	No	none	12.09	0:LIVING
TCGA-CF-A8HX	no	yes	yes	pTa	pTa		because of pT stage	55	FEMALE	T2	N0	M0	NOS	High Grade	Papillary	LumP	Lum	No	none	11.33	0:LIVING
TCGA-CF-A8HY	no	yes	yes	pTa	pTa		because of pT stage	59	MALE	T2	N0	M0	NOS	High Grade	Papillary	LumP	Lum	No	none	11.33	0:LIVING
TCGA-CF-A9FF	no	yes	yes	pTa	pTa		because of pT stage	52	MALE	T2	N0	M0	NOS	High Grade	Papillary	LumP	Lum	No	none	11.86	0:LIVING
TCGA-CF-A9FH	no	no	yes	urothelial carcinoma?	pT2	urothelial carcinoma?	because unclear if urothelial carcinoma	85	MALE	T2	N0	M0	NOS	Low Grade	Papillary	LumP	Lum	No	none	-2.1	0:LIVING
TCGA-CF-A9FL	yes	yes	yes	pT2 or above	pT3			85	MALE	T3	N0	M0	NOS	High Grade	Papillary	LumP	Lum	No	none	18.56	1:DECEASED
TCGA-CF-A9FM	no	yes	yes	pTa	pTa		because of pT stage	50	MALE	T2	N0	M0	NOS	High Grade	Papillary	LumP	Lum	No	none	13.07	0:LIVING
TCGA-CU-A0YN	yes	yes	yes	pT2 or above	pT2			60	MALE	T3	N0	M0	NOS with squamous differentiation	High Grade	Non-Papillary	Ba/Sq	Ba/Sq	No	ND	12.91	1:DECEASED
TCGA-CU-A0YO	yes	yes	yes	pT2 or above	pT2			84	MALE	T3	N2	MX	NOS	High Grade	Non-Papillary	LumP	Lum	No	ND	4.89	1:DECEASED
TCGA-CU-A0YR	yes	yes	yes	pT2 or above	pT2			83	MALE	T2	N2	M0	NOS	High Grade	Non-Papillary	LumU	Lum	No	ND	15.11	1:DECEASED
TCGA-CU-A3KJ	yes	yes	yes	pT2 or above	pT2			75	MALE	T3	N0	M0	NOS	High Grade	Non-Papillary	Ba/Sq	Ba/Sq	No	ND	18.46	0:LIVING
TCGA-CU-A3QU	no	no	no, not open access		pTa		not open access	58	MALE	T2	N1	M0	NOS	High Grade	Non-Papillary	LumU	Lum	No	none	5.19	0:LIVING
TCGA-CU-A3YL	no	yes	yes	pTX	pT1	pTa	because of pT stage	67	MALE	T4	N0	M0	NOS	High Grade	Papillary	LumP	Lum	No	none	29.76	0:LIVING
TCGA-CU-A5W6	yes	yes	yes	pT2 or above	pT2			70	MALE	T4	N0	M0	NOS	High Grade	Non-Papillary	LumP	Lum	No	none	1.84	1:DECEASED
TCGA-CU-A72E	yes	yes	yes	pT2 or above	pT2			76	MALE	T3	N2	M0	NOS with squamous differentiation	High Grade	Non-Papillary	Ba/Sq	Ba/Sq	Yes	Bacillus Calmette.Guerin (BCG)	13.57	1:DECEASED
TCGA-DK-A1A3	yes	yes	yes	pT2 or above	pT2			60	MALE	T3	N2	M0	NOS	High Grade	ND	LumU	Lum	No	ND	21.85	1:DECEASED
TCGA-DK-A1A5	yes	yes	yes	pT2 or above	pT2			79	MALE	T2	N0	M0	NOS	High Grade	Non-Papillary	Ba/Sq	Ba/Sq	No	ND	2.14	1:DECEASED
TCGA-DK-A1A6	yes	yes	yes	pT1	pT2	pT2		53	MALE	T2	N1	M0	NOS	High Grade	Non-Papillary	LumU	Lum	No	ND	66.36	0:LIVING
TCGA-DK-A1A7	yes	yes	yes	pT2 or above	pT2			67	FEMALE	T3	N2	M0	NOS	High Grade	Non-Papillary	LumP	Lum	No	ND	18.4	0:LIVING
TCGA-DK-A1AA	no	yes	yes	pTa	pTa		because of pT stage	57	MALE	T3	N0	M0	NOS	High Grade	Papillary	LumP	Lum	No	ND	18.99	0:LIVING
TCGA-DK-A1AB	yes	yes	yes	pT2 or above	pT3			74	FEMALE	T4	N2	M0	NOS	High Grade	Non-Papillary	Ba/Sq	Ba/Sq	No	ND	16.69	1:DECEASED
TCGA-DK-A1AC	yes	yes	yes	ypT2	pT2	pT2		72	MALE	T3	N0	M0	NOS	High Grade	Non-Papillary	LumU	Lum	No	ND	130.78	0:LIVING
TCGA-DK-A1AD	yes	yes	yes	pT2 or above	pT2			69	MALE	T3	N2	M0	NOS	High Grade	Non-Papillary	LumNS	Lum	No	ND	112.35	0:LIVING
TCGA-DK-A1AE	yes	yes	yes	pT2 or above	pT3			84	MALE	T3	N0	M0	NOS	High Grade	Non-Papillary	Ba/Sq	Ba/Sq	No	ND	16.13	0:LIVING
TCGA-DK-A1AF	yes	yes	yes	pT2 or above	pT2			84	FEMALE	T3	N2	M0	NOS	High Grade	Non-Papillary	Stroma-rich	Stroma-rich	No	ND	17.61	0:LIVING
TCGA-DK-A1AG	yes	yes	yes	pT2 or above	pT2			65	MALE	T3	N0	M0	NOS	High Grade	Papillary	LumP	Lum	No	ND	15.6	0:LIVING
TCGA-DK-A2HX	yes	yes	yes	pT2 or above	pT3			80	FEMALE	T3	N2	M0	NOS	High Grade	Non-Papillary	Stroma-rich	Stroma-rich	No	ND	46.65	1:DECEASED
TCGA-DK-A2I1	yes	yes	yes	pT2 or above	pT2			73	FEMALE	T2	N0	M0	NOS	High Grade	Papillary	LumNS	Lum	No	ND	17.94	0:LIVING
TCGA-DK-A2I2	yes	yes	yes	pT2 or above	pT3			63	FEMALE	T3	N3	M0	NOS with squamous differentiation	High Grade	Non-Papillary	Ba/Sq	Ba/Sq	No	ND	7.79	1:DECEASED
TCGA-DK-A2I4	yes	yes	yes	pT2 or above	pT3			79	MALE	T3	N0	M0	NOS	High Grade	Papillary	Ba/Sq	Ba/Sq	No	ND	142.67	0:LIVING
TCGA-DK-A2I6	yes	yes	yes	pT2 or above	pT2			81	MALE	T2	N1	M0	NOS	High Grade	Non-Papillary	Ba/Sq	Ba/Sq	No	ND	87.25	0:LIVING
TCGA-DK-A3IK	yes	yes	yes	pT2 or above	pT3			87	MALE	T3	N2	M0	NOS	High Grade	Papillary	LumNS	Lum	No	ND	4.8	1:DECEASED
TCGA-DK-A3IL	yes	yes	yes	pT2 or above	pT2			79	FEMALE	T3	N2	M0	NOS	High Grade	Non-Papillary	LumU	Lum	No	ND	13.57	1:DECEASED
TCGA-DK-A3IM	yes	yes	yes	pT2 or above	pT3			76	MALE	T3	N0	M0	NOS	High Grade	Papillary	Ba/Sq	Ba/Sq	No	ND	8.15	1:DECEASED
TCGA-DK-A3IN	yes	yes	yes	pT2 or above	pT2			72	MALE	T4	N0	M0	NOS	High Grade	Papillary	Ba/Sq	Ba/Sq	No	ND	8.21	1:DECEASED
TCGA-DK-A3IQ	yes	yes	yes	pT2 or above	pT3			74	MALE	T3	N0	M0	NOS	High Grade	Papillary	Stroma-rich	Stroma-rich	No	ND	17.71	1:DECEASED
TCGA-DK-A3IS	no	yes	yes	pT1	pT1		because of pT stage	68	MALE	T2	N0	M0	NOS	High Grade	Papillary	LumP	Lum	No	ND	50.23	0:LIVING
TCGA-DK-A3IT	yes	yes	yes	pT2 or above	pT3			62	MALE	T3	N0	M0	NOS	High Grade	Non-Papillary	LumNS	Lum	No	ND	21.29	0:LIVING
TCGA-DK-A3IU	yes	yes	yes	pT2 or above	pT2			58	MALE	T2	N0	M0	NOS	High Grade	ND	Ba/Sq	Ba/Sq	No	ND	23.19	1:DECEASED
TCGA-DK-A3IV	yes	yes	yes	pT2 or above	pT2			60	MALE	ND	NX	M0	NOS	High Grade	Non-Papillary	LumU	Lum	No	ND	9.66	1:DECEASED
TCGA-DK-A3WW	yes	yes	yes	pT2 or above	pT2			57	MALE	T3	N0	M0	NOS	High Grade	Papillary	Ba/Sq	Ba/Sq	No	none	20.8	0:LIVING
TCGA-DK-A3WX	yes	yes	yes	pT2	pT2			67	FEMALE	T3	N0	M0	NOS	High Grade	Non-Papillary	Ba/Sq	Ba/Sq	No	none	10.55	1:DECEASED
TCGA-DK-A3WY	yes	yes	yes	pT2 or above	pT3			67	FEMALE	T3	N0	M0	NOS	High Grade	Non-Papillary	Stroma-rich	Stroma-rich	No	none	163.17	0:LIVING
TCGA-DK-A3X1	yes	yes	yes	pT2 or above	pT3			78	FEMALE	T3	N0	M0	NOS	High Grade	Non-Papillary	LumP	Lum	No	Bacillus Calmette.Guerin (BCG)	66	0:LIVING
TCGA-DK-A3X2	yes	yes	yes	pT2 or above	pT3			85	MALE	T3	N2	M0	NOS	High Grade	Papillary	Ba/Sq	Ba/Sq	No	Bacillus Calmette.Guerin (BCG)	17.97	1:DECEASED
TCGA-DK-A6AV	yes	yes	yes	pT2 or above	pT2			82	FEMALE	T2	N0	M0	NOS	High Grade	Papillary	LumP	Lum	No	none	64.13	0:LIVING
TCGA-DK-A6AW	yes	yes	yes	pT2 or above	pT2			70	MALE	T2	N0	M0	NOS	High Grade	Non-Papillary	LumP	Lum	No	Bacillus Calmette.Guerin (BCG)	53.25	0:LIVING
TCGA-DK-A6B0	no	yes	yes	pTa	pTa		because of pT stage	61	MALE	T2	N0	M0	NOS	High Grade	Papillary	LumP	Lum	No	none	76.54	0:LIVING
TCGA-DK-A6B1	no	yes	yes	pT1	pT1		because of pT stage	67	MALE	T2	N0	M0	NOS	High Grade	Papillary	LumU	Lum	No	Transurethral resection alone	67.31	0:LIVING
TCGA-DK-A6B2	yes	yes	yes	pT2 or above	pT2			70	MALE	T3	N1	M0	NOS	High Grade	Non-Papillary	LumNS	Lum	No	none	15.67	0:LIVING
TCGA-DK-A6B5	yes	yes	yes	pT2 or above	pT2			45	MALE	T4	N2	M0	NOS	High Grade	Non-Papillary	Ba/Sq	Ba/Sq	No	Bacillus Calmette.Guerin (BCG)	50.66	0:LIVING
TCGA-DK-A6B6	yes	yes	yes	pT2 or above	pT2			57	MALE	ND	NX	MX	NOS	High Grade	Papillary	LumP	Lum	No	none	36.63	0:LIVING
TCGA-DK-AA6L	no	no	no, not open access		TX		not open access	48	MALE	T3	N1	MX	NOS	High Grade	Non-Papillary	Ba/Sq	Ba/Sq	No	Bacillus Calmette.Guerin (BCG)	38.21	1:DECEASED
TCGA-DK-AA6M	no	no	no, not open access		TX		not open access	64	FEMALE	T2	N0	M0	NOS	High Grade	Non-Papillary	Ba/Sq	Ba/Sq	No	Bacillus Calmette.Guerin (BCG)	51.97	0:LIVING
TCGA-DK-AA6P	no	no	no, not open access		TX		not open access	72	FEMALE	ND	N0	M0	NOS	High Grade	Papillary	LumP	Lum	No	none	15.01	0:LIVING
TCGA-DK-AA6Q	no	no	no, not open access		TX		not open access	61	FEMALE	T3	N1	M0	NOS	High Grade	Non-Papillary	Ba/Sq	Ba/Sq	No	none	13.57	1:DECEASED
TCGA-DK-AA6R	no	no	no, not open access		TX		not open access	68	MALE	T4	N1	M0	NOS	High Grade	Non-Papillary	Ba/Sq	Ba/Sq	No	Bacillus Calmette.Guerin (BCG)	165.6	0:LIVING
TCGA-DK-AA6S	no	no	no, not open access		TX		not open access	60	MALE	T3	N0	M0	NOS	High Grade	Non-Papillary	Ba/Sq	Ba/Sq	No	none	165.9	0:LIVING
TCGA-DK-AA6T	no	no	no, not open access		TX		not open access	63	MALE	ND	N0	M0	NOS	High Grade	Non-Papillary	Stroma-rich	Stroma-rich	No	none	18.79	0:LIVING
TCGA-DK-AA6U	no	no	no, not open access		TX		not open access	64	MALE	ND	N0	M0	NOS	ND	Papillary	LumU	Lum	No	none	18.99	0:LIVING
TCGA-DK-AA6W	no	no	no, not open access		TX		not open access	78	MALE	T2	N0	M0	NOS	High Grade	Non-Papillary	NE-like	NE-like	No	Bacillus Calmette.Guerin (BCG)	13.63	1:DECEASED
TCGA-DK-AA6X	no	no	no, not open access		TX		not open access	63	MALE	ND	N0	M0	NOS	High Grade	Papillary	LumP	Lum	No	none	15.34	0:LIVING
TCGA-DK-AA71	no	no	no, not open access		TX		not open access	71	MALE	T2	N0	M0	NOS	High Grade	Papillary	LumP	Lum	No	ND	13.63	0:LIVING
TCGA-DK-AA74	no	no	no, not open access		TX		not open access	75	MALE	T3	N0	M0	NOS	High Grade	Non-Papillary	Ba/Sq	Ba/Sq	No	ND	56.11	0:LIVING
TCGA-DK-AA75	no	no	no, not open access		TX		not open access	82	MALE	T3	N0	M0	NOS	High Grade	Non-Papillary	LumU	Lum	No	none	11.17	1:DECEASED
TCGA-DK-AA76	no	no	no, not open access		TX		not open access	64	FEMALE	ND	N0	M0	NOS	High Grade	Papillary	LumP	Lum	No	none	12.02	0:LIVING
TCGA-DK-AA77	no	no	no, not open access		TX		not open access	61	MALE	T2	N0	M0	NOS	High Grade	Papillary	LumP	Lum	No	none	20.3	0:LIVING
TCGA-E5-A2PC	yes	yes	yes	pT2 or above	pT2			61	FEMALE	T2	N1	MX	NOS	High Grade	Non-Papillary	Ba/Sq	Ba/Sq	No	ND	43.56	0:LIVING
TCGA-E5-A4TZ	yes	yes	yes	pT2 or above	pT2			64	MALE	T4	N2	MX	NOS	High Grade	Papillary	Ba/Sq	Ba/Sq	Yes	Bacillus Calmette.Guerin (BCG)	15.34	1:DECEASED
TCGA-E5-A4U1	yes	yes	yes	pT2	pT2			72	MALE	T2	N0	M0	NOS	High Grade	Papillary	LumP	Lum	No	none	38.8	0:LIVING
TCGA-E7-A3X6	no	yes	yes	pT1	pT2	pT1	because of pT stage	70	MALE	T2	NX	M0	NOS	Low Grade	Papillary	Ba/Sq	Ba/Sq	No	none	29.7	1:DECEASED
TCGA-E7-A3Y1	no	yes	yes	pTa	pTa		because of pT stage	57	MALE	ND	N0	M0	NOS	Low Grade	Papillary	LumP	Lum	No	none	5.35	0:LIVING
TCGA-E7-A4IJ	yes	yes	yes	pT2 or above	pT2			56	MALE	T2	NX	M0	NOS	High Grade	Papillary	LumU	Lum	No	none	22.14	1:DECEASED
TCGA-E7-A4XJ	yes	yes	yes	pT2 or above	pT2			66	MALE	T2	N0	M0	NOS	High Grade	Non-Papillary	LumP	Lum	No	none	2.23	1:DECEASED
TCGA-E7-A519	no	yes	yes	pTa	pTa		because of pT stage	72	MALE	T2	NX	M0	NOS	High Grade	Papillary	LumP	Lum	No	none	16.69	0:LIVING
TCGA-E7-A541	yes	yes	yes	pT2	pT3			66	MALE	T2	N0	MX	NOS	High Grade	Papillary	LumP	Lum	No	none	25.56	1:DECEASED
TCGA-E7-A5KE	no	yes	yes	pT1	pTa		because of pT stage	78	FEMALE	T2	N0	M0	NOS	High Grade	Non-Papillary	LumP	Lum	No	none	0.56	0:LIVING
TCGA-E7-A5KF	no	yes	yes	pTa	pTa		because of pT stage	67	MALE	T2	N0	M0	NOS	Low Grade	Non-Papillary	LumP	Lum	No	none	0.66	0:LIVING
TCGA-E7-A677	no	yes	yes	pT1	pTa		because of pT stage	81	MALE	T2	N0	M0	NOS	Low Grade	Non-Papillary	LumP	Lum	No	none	26.94	0:LIVING
TCGA-E7-A678	no	yes	yes	pTa	pTa		because of pT stage	55	MALE	T3	N0	M0	NOS	Low Grade	Non-Papillary	LumP	Lum	No	none	26.22	0:LIVING
TCGA-E7-A6MD	yes	yes	yes	pT2 or above	pT3			66	MALE	T4	N1	M0	NOS	High Grade	Non-Papillary	Stroma-rich	Stroma-rich	No	none	4.24	0:LIVING
TCGA-E7-A6ME	yes	yes	yes	pT2 or above	pT2			75	MALE	T2	NX	M0	NOS with small cell/neuroendocrine differentiation	High Grade	Non-Papillary	LumU	Lum	No	none	24.01	0:LIVING
TCGA-E7-A6MF	no	yes	yes	inverted Papiloma	Inverted Papilloma		inverted Papilloma	37	MALE	T2	NX	M0	NOS	Low Grade	Papillary	LumP	Lum	No	none	24.64	0:LIVING
TCGA-E7-A7DU	no	yes	yes	pT1	pT1		because of pT stage	73	MALE	T3	N0	M0	NOS	Low Grade	Papillary	LumP	Lum	No	Transurethral resection alone	0.92	0:LIVING
TCGA-E7-A7DV	yes	yes	yes	pT2 or above	pT2			44	MALE	T4	N3	MX	NOS	High Grade	Papillary	Ba/Sq	Ba/Sq	No	Transurethral resection alone	1.22	0:LIVING
TCGA-E7-A7PW	no	yes	yes	min. pT1	pTa		because of pT stage	63	MALE	T3	NX	M0	NOS	High Grade	Non-Papillary	LumP	Lum	No	none	13.67	0:LIVING
TCGA-E7-A7XN	yes	yes	yes	pT2 or above	pT2			66	MALE	T3	N0	M0	NOS with squamous differentiation	High Grade	Non-Papillary	Ba/Sq	Ba/Sq	No	none	14.06	0:LIVING
TCGA-E7-A85H	yes	yes	yes	pT2 or above	pT2			64	MALE	T3	N0	M0	NOS	High Grade	Non-Papillary	LumU	Lum	No	none	12.94	0:LIVING
TCGA-E7-A8O7	no	yes	yes	pTa	pTa		because of pT stage	52	MALE	T2	N0	M0	NOS	Low Grade	Papillary	LumP	Lum	No	none	15.31	0:LIVING
TCGA-E7-A8O8	no	yes	yes	pT1	pT1		because of pT stage	59	MALE	T2	N0	M0	NOS	High Grade	Non-Papillary	LumP	Lum	No	none	0.43	0:LIVING
TCGA-E7-A97P	yes	yes	yes	pT2 or above	pT2			73	MALE	T2	NX	M0	NOS with squamous differentiation	High Grade	Non-Papillary	Ba/Sq	Ba/Sq	No	none	14.36	1:DECEASED
TCGA-E7-A97Q	yes	yes	yes	pT2 or above	pT2			60	FEMALE	T4	N3	MX	NOS	High Grade	Non-Papillary	LumNS	Lum	No	none	8.08	1:DECEASED
TCGA-FD-A3B3	yes	yes	yes	pT2 or above	pT3			74	FEMALE	T3	N0	MX	NOS	High Grade	Papillary	Ba/Sq	Ba/Sq	No	ND	32	1:DECEASED
TCGA-FD-A3B4	yes	yes	yes	pT2 or above	pT3			55	FEMALE	T4	N0	MX	Squamous cell carcinoma	High Grade	Non-Papillary	Ba/Sq	Ba/Sq	No	ND	16.75	1:DECEASED
TCGA-FD-A3B5	yes	yes	yes	pT2 or above	pT2			86	MALE	T2	N1	MX	NOS with squamous differentiation	High Grade	Non-Papillary	Ba/Sq	Ba/Sq	No	ND	8.94	1:DECEASED
TCGA-FD-A3B6	no	no	yes	no bladder tumor: seminal vesicles/”Samenblässchen”	TX		no bladder tumor	75	MALE	T2	N0	MX	NOS	High Grade	Papillary	Ba/Sq	Ba/Sq	No	ND	33.02	1:DECEASED
TCGA-FD-A3B7	yes	yes	yes	pT2 or above	pT3			66	MALE	T3	N0	MX	NOS	High Grade	Non-Papillary	Ba/Sq	Ba/Sq	No	ND	4.01	1:DECEASED
TCGA-FD-A3B8	yes	yes	yes	pT2 or above	pT3			56	MALE	T2	N0	MX	NOS	High Grade	Non-Papillary	Ba/Sq	Ba/Sq	No	ND	12.61	0:LIVING
TCGA-FD-A3N5	yes	yes	yes	pT2 or above	pT2			69	MALE	T2	N0	MX	NOS with squamous differentiation	High Grade	Non-Papillary	Ba/Sq	Ba/Sq	No	ND	22.5	1:DECEASED
TCGA-FD-A3N6	yes	yes	yes	pT2 or above	pT2			43	FEMALE	T2	N0	MX	Squamous cell carcinoma	High Grade	Non-Papillary	Ba/Sq	Ba/Sq	No	ND	27.96	0:LIVING
TCGA-FD-A3NA	yes	yes	yes	pT2 or above	pT3			60	MALE	T2	N0	MX	NOS	High Grade	Non-Papillary	LumP	Lum	No	ND	60.61	0:LIVING
TCGA-FD-A3SJ	yes	yes	yes	pT2 or above	pT2			59	MALE	T2	N2	MX	NOS	High Grade	Non-Papillary	LumU	Lum	No	Bacillus Calmette.Guerin (BCG)	24.28	1:DECEASED
TCGA-FD-A3SL	yes	yes	yes	pT2 or above	pT3			60	MALE	T4	N2	M1	NOS	High Grade	Non-Papillary	Stroma-rich	Stroma-rich	No	Bacillus Calmette.Guerin (BCG)	23.39	1:DECEASED
TCGA-FD-A3SM	yes	yes	yes	pT2 or above	pT3			70	MALE	T3	N2	M1	NOS	High Grade	Papillary	Stroma-rich	Stroma-rich	No	Transurethral resection alone	17.97	1:DECEASED
TCGA-FD-A3SN	yes	yes	yes	pT2 or above	pT3			79	MALE	T3	N0	MX	NOS	High Grade	Papillary	Ba/Sq	Ba/Sq	No	none	29.14	0:LIVING
TCGA-FD-A3SO	yes	yes	yes	pT2 or above	pT3			68	MALE	T3	N1	MX	NOS	High Grade	Non-Papillary	Ba/Sq	Ba/Sq	No	none	5.52	1:DECEASED
TCGA-FD-A3SP	yes	yes	yes	pT2 or above	pT3			60	MALE	T3	N0	MX	NOS	High Grade	Non-Papillary	Ba/Sq	Ba/Sq	No	none	25.72	0:LIVING
TCGA-FD-A3SQ	yes	yes	yes	pT2 or above	pT3			62	MALE	T3	N2	MX	NOS	High Grade	Non-Papillary	Stroma-rich	Stroma-rich	No	none	46.75	1:DECEASED
TCGA-FD-A3SR	yes	yes	yes	pT2 or above	pT3			68	MALE	T4	N2	MX	NOS	High Grade	Non-Papillary	LumU	Lum	No	Transurethral resection alone	19.78	1:DECEASED
TCGA-FD-A3SS	yes	yes	yes	pT2 or above	pT3			66	MALE	T4	N3	MX	NOS	High Grade	Non-Papillary	Ba/Sq	Ba/Sq	No	none	12.84	1:DECEASED
TCGA-FD-A43N	yes	yes	yes	pT2 or above	pT2			76	MALE	T3	N0	MX	NOS	High Grade	Non-Papillary	LumU	Lum	No	none	22.96	0:LIVING
TCGA-FD-A43P	yes	yes	yes	pT2 or above	pT2			74	MALE	T2	N0	MX	NOS	High Grade	Non-Papillary	LumU	Lum	No	Transurethral resection alone	27.33	0:LIVING
TCGA-FD-A43S	yes	yes	yes	pT2 or above	pT3			71	FEMALE	T3	N0	MX	NOS	High Grade	Non-Papillary	Stroma-rich	Stroma-rich	No	none	14.95	0:LIVING
TCGA-FD-A43U	yes	yes	yes	pT2 or above	pT3			70	MALE	T4	N2	MX	NOS	High Grade	Non-Papillary	Stroma-rich	Stroma-rich	No	none	20.89	0:LIVING
TCGA-FD-A43X	no	yes	yes	pT1	pT1		because of pT stage	84	MALE	T2	N0	MX	NOS	High Grade	Papillary	LumP	Lum	No	Transurethral resection alone	3.61	0:LIVING
TCGA-FD-A43Y	yes	yes	yes	pT2 or above	pT3			65	MALE	T4	N0	MX	NOS with squamous differentiation	High Grade	Non-Papillary	Ba/Sq	Ba/Sq	No	none	15.57	1:DECEASED
TCGA-FD-A5BR	yes	yes	yes	pT2 or above	pT2			57	MALE	T2	N0	MX	NOS	High Grade	Non-Papillary	LumP	Lum	No	none	26.71	0:LIVING
TCGA-FD-A5BS	yes	yes	yes	pT2 or above	pT3			68	MALE	T3	N0	MX	NOS	High Grade	Non-Papillary	Stroma-rich	Stroma-rich	No	Bacillus Calmette.Guerin (BCG)	53.84	0:LIVING
TCGA-FD-A5BT	yes	yes	yes	pT2 or above	pT3			84	MALE	T3	N0	MX	NOS	High Grade	Non-Papillary	Ba/Sq	Ba/Sq	No	Bacillus Calmette.Guerin (BCG)	10.78	1:DECEASED
TCGA-FD-A5BU	yes	yes	yes	pT2 or above	pT2			76	FEMALE	T2	N0	MX	NOS with squamous differentiation	High Grade	Non-Papillary	Ba/Sq	Ba/Sq	No	none	19.32	0:LIVING
TCGA-FD-A5BV	yes	yes	yes	pT2 or above	pT3			47	FEMALE	T3	N0	MX	NOS	High Grade	Non-Papillary	LumP	Lum	No	none	5.35	1:DECEASED
TCGA-FD-A5BX	yes	yes	yes	pT2 or above	pT3			82	MALE	T3	N1	MX	NOS	High Grade	Non-Papillary	Stroma-rich	Stroma-rich	No	Transurethral resection alone	5.68	1:DECEASED
TCGA-FD-A5BY	yes	yes	yes	pT2 or above	pT3			63	FEMALE	T3	N0	MX	NOS with squamous differentiation	High Grade	ND	Ba/Sq	Ba/Sq	No	none	8.25	0:LIVING
TCGA-FD-A5BZ	yes	yes	yes	pT2 or above	pT2			77	FEMALE	T3	N1	MX	NOS	High Grade	Non-Papillary	Stroma-rich	Stroma-rich	No	none	27.43	1:DECEASED
TCGA-FD-A5C0	yes	yes	yes	pT2 or above	pT3			61	MALE	T3	N2	MX	NOS	High Grade	Non-Papillary	Stroma-rich	Stroma-rich	No	none	18.07	1:DECEASED
TCGA-FD-A5C1	yes	yes	yes	pT2 or above	pT3			61	FEMALE	T3	N0	MX	NOS	High Grade	Non-Papillary	Ba/Sq	Ba/Sq	No	Bacillus Calmette.Guerin (BCG)	58.87	0:LIVING
TCGA-FD-A62N	yes	yes	yes	pT2 or above	pT3			69	MALE	T3	N0	MX	NOS	High Grade	Non-Papillary	Ba/Sq	Ba/Sq	No	none	2.69	0:LIVING
TCGA-FD-A62O	yes	yes	yes	pT2 or above	pT3			74	MALE	T3	N2	MX	NOS	High Grade	Non-Papillary	LumP	Lum	No	none	7.1	1:DECEASED
TCGA-FD-A62P	yes	yes	yes	pT2 or above	pT2			76	MALE	T2	N0	MX	NOS	High Grade	Non-Papillary	Ba/Sq	Ba/Sq	Yes	none	6.27	1:DECEASED
TCGA-FD-A62S	yes	yes	yes	pT2 or above	pT4a			60	FEMALE	T3	N0	MX	NOS	High Grade	Non-Papillary	Ba/Sq	Ba/Sq	No	none	13.34	1:DECEASED
TCGA-FD-A6TA	yes	yes	yes	pT2 or above	pT3			58	MALE	T3	N2	MX	NOS	High Grade	Papillary	LumNS	Lum	No	none	62.81	0:LIVING
TCGA-FD-A6TB	yes	yes	yes	pT2 or above	pT3			82	MALE	T3	N0	MX	NOS	High Grade	Non-Papillary	Stroma-rich	Stroma-rich	Yes	Bacillus Calmette.Guerin (BCG)	18.79	0:LIVING
TCGA-FD-A6TC	yes	yes	yes	pT2 or above	pT3			79	FEMALE	T4	N0	MX	NOS	High Grade	Non-Papillary	Stroma-rich	Stroma-rich	No	none	6.14	0:LIVING
TCGA-FD-A6TD	yes	yes	yes	pT2 or above	pT2			77	MALE	T3	N0	MX	NOS	High Grade	Non-Papillary	Ba/Sq	Ba/Sq	No	Transurethral resection alone	12.68	1:DECEASED
TCGA-FD-A6TE	yes	yes	yes	pT2 or above	pT3			54	MALE	T3	N2	MX	NOS	High Grade	Non-Papillary	LumP	Lum	No	none	12.35	0:LIVING
TCGA-FD-A6TF	yes	yes	yes	pT2 or above	pT3			80	FEMALE	T3	N2	M1	NOS	High Grade	Non-Papillary	Stroma-rich	Stroma-rich	No	none	2.27	1:DECEASED
TCGA-FD-A6TG	yes	yes	yes	pT2 or above	pT3			73	MALE	T3	N2	MX	NOS	High Grade	Non-Papillary	Stroma-rich	Stroma-rich	No	none	3.06	1:DECEASED
TCGA-FD-A6TH	yes	yes	yes	pT2 or above	pT3			63	MALE	T3	N2	MX	NOS	High Grade	Non-Papillary	Ba/Sq	Ba/Sq	Yes	Bacillus Calmette.Guerin (BCG)	4.3	1:DECEASED
TCGA-FD-A6TI	yes	yes	yes	pT2 or above	pT3			73	MALE	T4	N1	MX	NOS	High Grade	Non-Papillary	LumNS	Lum	No	none	9.66	1:DECEASED
TCGA-FD-A6TK	yes	yes	yes	pT2 or above	pT2			60	MALE	T3	N0	MX	NOS	High Grade	Non-Papillary	Ba/Sq	Ba/Sq	No	none	10.84	0:LIVING
TCGA-FJ-A3Z7	yes	yes	yes	pT2 or above	pT2			76	MALE	T4	N2	MX	NOS	High Grade	Non-Papillary	LumU	Lum	Yes	Bacillus Calmette.Guerin (BCG)	31.04	0:LIVING
TCGA-FJ-A3Z9	no	no	yes	pT2	pT2	pT2	missing molecular class assignment	72	MALE	TX	N0	M0	NOS	High Grade	Papillary			No	none	12.65	1:DECEASED
TCGA-FJ-A3ZE	yes	yes	yes	pT2 or above	pT2			65	MALE	ND	N3	M1	NOS	High Grade	Non-Papillary	LumP	Lum	No	none	10.64	1:DECEASED
TCGA-FJ-A3ZF	yes	yes	yes	pT2	pT2			73	MALE	ND	N0	M0	NOS	High Grade	Papillary	LumU	Lum	Yes	Bacillus Calmette.Guerin (BCG)	17.21	0:LIVING
TCGA-FJ-A871	yes	yes	yes	pT2	pT2			49	MALE	T3	NX	MX	NOS	High Grade	Non-Papillary	Stroma-rich	Stroma-rich	No	none	8.94	1:DECEASED
TCGA-FT-A3EE	yes	yes	yes	pT2 or above	pT3			80	FEMALE	T4	N0	MX	NOS	High Grade	Papillary	LumP	Lum	No	ND	3.25	1:DECEASED
TCGA-FT-A61P	yes	yes	yes	pT2 or above	pT3			76	MALE	T3	N2	MX	NOS	High Grade	Papillary	Ba/Sq	Ba/Sq	No	none	11.07	0:LIVING
TCGA-G2-A2EC	no	no	yes	pT2	pT2		due to low quality	58	FEMALE	ND	N0	M0	NOS	High Grade	Non-Papillary	LumP	Lum	No	ND	22.86	1:DECEASED
TCGA-G2-A2EF	yes	yes	yes	pT2 or above	pT2			50	MALE	ND	N0	M0	NOS	High Grade	Non-Papillary	Ba/Sq	Ba/Sq	No	ND	61.89	0:LIVING
TCGA-G2-A2EJ	yes	yes	yes	pT2 or above	pT2			56	FEMALE	ND	N0	M0	NOS	High Grade	Non-Papillary	Ba/Sq	Ba/Sq	No	ND	47.96	0:LIVING
TCGA-G2-A2EK	yes	yes	yes	pT2 or above	pT2			57	MALE	ND	N0	M0	NOS	High Grade	Non-Papillary	LumP	Lum	No	ND	15.93	0:LIVING
TCGA-G2-A2EL	no	no	yes	pT2 or above	pT2		because of NE-like molecular subtype	77	MALE	ND	N0	M0	Small cell/neuroendocrine	High Grade	Non-Papillary	NE-like	NE-like	No	ND	26.91	1:DECEASED
TCGA-G2-A2EO	yes	yes	yes	pT2 or above	pT3			69	MALE	T3	N0	M0	NOS	High Grade	Non-Papillary	LumP	Lum	No	ND	59.26	1:DECEASED
TCGA-G2-A2ES	yes	yes	yes	pT2 or above	pT3			85	MALE	T3	N0	M0	NOS with squamous differentiation	High Grade	Non-Papillary	Ba/Sq	Ba/Sq	No	ND	32.98	1:DECEASED
TCGA-G2-A3IB	yes	yes	yes	pT2 or above	pT2			66	MALE	ND	NX	MX	NOS with squamous differentiation	High Grade	Non-Papillary	Ba/Sq	Ba/Sq	No	ND	7.23	1:DECEASED
TCGA-G2-A3IE	yes	yes	yes	pT2 or above	pT2			51	MALE	ND	NX	MX	NOS	High Grade	Non-Papillary	LumP	Lum	No	ND	20.11	1:DECEASED
TCGA-G2-A3VY	no	no	yes	excluded, yolk sac/”Dottersack”	pT2		yolk sac/”Dottersack”	66	MALE	ND	ND	ND	NOS	High Grade	Non-Papillary	LumU	Lum	No	ND	17.61	0:LIVING
TCGA-G2-AA3B	no	yes	yes	max. pT1	pT2	pT1	because of pT stage	75	FEMALE	T2	N0	M0	NOS	High Grade	Non-Papillary	LumP	Lum	No	none	65.97	0:LIVING
TCGA-G2-AA3C	yes	yes	yes	pT2 or above	pT2			66	MALE	T3	N1	M0	NOS	High Grade	Non-Papillary	Ba/Sq	Ba/Sq	No	none	6.93	1:DECEASED
TCGA-G2-AA3D	yes	yes	yes	pT2	pT2			60	MALE	T3	N2	M0	NOS	High Grade	Non-Papillary	LumP	Lum	No	none	70.27	0:LIVING
TCGA-G2-AA3F	yes	yes	yes	pT2 or above	pT2			77	MALE	T3	N1	M0	NOS	High Grade	Non-Papillary	LumU	Lum	No	none	29.34	0:LIVING
TCGA-GC-A3BM	no	yes	yes	max. pT1	pT1	pT1	because of pT stage	70	MALE	T2	N0	M0	NOS	High Grade	Non-Papillary	LumP	Lum	No	none	21.39	1:DECEASED
TCGA-GC-A3I6	yes	yes	yes	pT2 or above	pT2			45	MALE	T3	N0	M0	NOS with squamous differentiation	High Grade	Non-Papillary	Ba/Sq	Ba/Sq	No	ND	20.7	1:DECEASED
TCGA-GC-A3OO	yes	yes	yes	pT2 or above	pT3			79	MALE	T2	N0	M0	NOS	High Grade	Non-Papillary	Stroma-rich	Stroma-rich	No	none	15.8	0:LIVING
TCGA-GC-A3RB	yes	yes	yes	pT2 or above	pT2			54	MALE	T3	N0	M0	NOS	High Grade	Non-Papillary	LumP	Lum	No	none	19.12	0:LIVING
TCGA-GC-A3RC	yes	yes	yes	pT2 or above	pT3			59	MALE	T2	N0	M0	NOS	High Grade	Non-Papillary	Ba/Sq	Ba/Sq	No	none	15.9	0:LIVING
TCGA-GC-A3RD	yes	yes	yes	pT2 or above	pT2			83	FEMALE	T3	N0	M0	NOS	High Grade	Non-Papillary	LumP	Lum	No	none	14.06	0:LIVING
TCGA-GC-A3WC	yes	yes	yes	pT2 or above	pT2			80	FEMALE	T3	N0	MX	NOS	High Grade	Non-Papillary	Ba/Sq	Ba/Sq	No	none	17.74	0:LIVING
TCGA-GC-A3YS	yes	yes	yes	pT2 or above	pT2			61	MALE	T3	N1	MX	NOS	High Grade	Non-Papillary	Ba/Sq	Ba/Sq	No	none	24.9	0:LIVING
TCGA-GC-A4ZW	yes	yes	yes	pT2 or above	pT3			71	MALE	T3	N0	M0	NOS	High Grade	Non-Papillary	LumU	Lum	No	none	0.49	0:LIVING
TCGA-GC-A6I1	yes	yes	yes	pT2 or above	pT2			90	FEMALE	T2	N0	MX	NOS	High Grade	Non-Papillary	Ba/Sq	Ba/Sq	No	none	8.94	1:DECEASED
TCGA-GC-A6I3	yes	yes	yes	pT2 or above	pT2			90	FEMALE	T3	N1	MX	NOS	High Grade	Non-Papillary	LumU	Lum	No	none	13.9	0:LIVING
TCGA-GD-A2C5	no	no	yes	na (not analyzable), no tumor	TX		na (not analyzable), no tumor	53	FEMALE	T3	N2	MX	NOS	High Grade	Papillary	LumNS	Lum	No	ND	26.68	0:LIVING
TCGA-GD-A3OP	yes	yes	yes	pT2 or above	pT2			84	FEMALE	T4	N2	MX	NOS	High Grade	Papillary	LumNS	Lum	No	none	2.1	0:LIVING
TCGA-GD-A3OQ	no	no	yes	max. pT1	pTa	pTX	because of pT stage	48	MALE	T4	N1	MX	NOS	High Grade	Papillary	Ba/Sq	Ba/Sq	No	none	3.12	0:LIVING
TCGA-GD-A3OS	yes	yes	yes	pT2 or above	pT2	pT2		54	FEMALE	ND	NX	MX	NOS with squamous differentiation	High Grade	Non-Papillary	Ba/Sq	Ba/Sq	No	none	20.96	0:LIVING
TCGA-GD-A6C6	no	yes	yes	min. pT1	pT2	pT1	because of pT stage	64	MALE	T3	N0	MX	NOS	High Grade	Papillary	LumP	Lum	No	none	2.2	0:LIVING
TCGA-GD-A76B	no	yes	yes	pTa	pTa		because of pT stage and low quality	86	FEMALE	T2	N0	MX	NOS	High Grade	Papillary	LumU	Lum	No	none		1:DECEASED
TCGA-GU-A42P	yes	yes	yes	pT2 or above	pT2	pT3a, micropapillary		72	MALE	T3	N1	M0	NOS	High Grade	Papillary	LumU	Lum	No	none	10.91	1:DECEASED
TCGA-GU-A42Q	yes	yes	yes	pT2 or above	pT3			67	MALE	T3	N0	M0	NOS with squamous differentiation	High Grade	Non-Papillary	Ba/Sq	Ba/Sq	No	none	11.3	1:DECEASED
TCGA-GU-A42R	yes	yes	yes	pT2 or above	pT2			68	MALE	T4	N2	MX	NOS	High Grade	Papillary	LumP	Lum	No	none	18.96	1:DECEASED
TCGA-GU-A762	yes	yes	yes	pT2 or above	pT2			87	MALE	T4	N2	MX	NOS	High Grade	Non-Papillary	Ba/Sq	Ba/Sq	No	none	7.62	1:DECEASED
TCGA-GU-A763	no	no	yes	max. pT1	pTa	pTa	because of pT stage	72	MALE	T4	N0	M0	NOS	High Grade	Papillary	LumP	Lum	No	Bacillus Calmette.Guerin (BCG)	32.75	0:LIVING
TCGA-GU-A764	yes	yes	yes	pT2 or above	pT2			66	MALE	T2	N0	MX	NOS	High Grade	Non-Papillary	Ba/Sq	Ba/Sq	No	none	20.04	0:LIVING
TCGA-GU-A766	yes	yes	yes	pT2 or above	pT3			62	MALE	T2	N0	MX	NOS with squamous differentiation	High Grade	Non-Papillary	Ba/Sq	Ba/Sq	No	none	15.77	0:LIVING
TCGA-GU-A767	yes	yes	yes	pT2 or above	pT3			81	MALE	T3	N2	MX	NOS	High Grade	Papillary	LumP	Lum	No	none	4.73	1:DECEASED
TCGA-GU-AATO	yes	yes	yes	pT2 or above	pT3			75	MALE	T4	N2	MX	NOS, with micropapillary features	High Grade	Papillary	Stroma-rich	Stroma-rich	No	none	10.64	1:DECEASED
TCGA-GU-AATP	no	yes	yes	max. pT1	pT2	pT1	because of pT stage	74	MALE	T2	N2	MX	NOS	High Grade	Papillary	LumU	Lum	No	Bacillus Calmette.Guerin (BCG)	32.95	0:LIVING
TCGA-GU-AATQ	yes	yes	yes	pT2 or above	pT3			68	MALE	T3	N0	MX	NOS	High Grade	Non-Papillary	Ba/Sq	Ba/Sq	No	none	7	1:DECEASED
TCGA-GV-A3JV	yes	yes	yes	pT2 or above	pT2			66	MALE	T3	N1	MX	NOS	High Grade	Non-Papillary	LumNS	Lum	No	ND	14.26	1:DECEASED
TCGA-GV-A3JW	yes	yes	yes	pT2	pT2	pT2		74	MALE	T2	NX	MX	NOS	High Grade	Non-Papillary	LumP	Lum	No	ND	21.32	0:LIVING
TCGA-GV-A3JX	yes	yes	yes	pT2 or above	pT3			59	MALE	T3	N0	MX	NOS	High Grade	Non-Papillary	LumU	Lum	No	ND	19.09	0:LIVING
TCGA-GV-A3JZ	yes	yes	yes	pT2 or above	pT3			55	MALE	T4	N3	MX	NOS	High Grade	Non-Papillary	LumU	Lum	No	ND	19.81	0:LIVING
TCGA-GV-A3QF	yes	yes	yes	pT2 or above	pT3			79	MALE	T3	N2	MX	NOS	High Grade	Papillary	LumP	Lum	No	none	20.27	1:DECEASED
TCGA-GV-A3QG	yes	yes	yes	pT2 or above	pT3			65	MALE	T3	N3	MX	NOS	High Grade	Papillary	Stroma-rich	Stroma-rich	No	ND		1:DECEASED
TCGA-GV-A3QH	yes	yes	yes	pT2 or above	pT2			67	MALE	ND	NX	MX	NOS	High Grade	Non-Papillary	LumU	Lum	No	none	8.48	1:DECEASED
TCGA-GV-A3QI	yes	yes	yes	pT2 or above	pT3			47	MALE	T3	N0	MX	NOS	High Grade	Papillary	LumP	Lum	No	none	36.47	0:LIVING
TCGA-GV-A3QK	yes	yes	yes	pT2 or above	pT2			56	FEMALE	T4	N2	M0	NOS	High Grade	Non-Papillary	LumP	Lum	No	none	27.33	0:LIVING
TCGA-GV-A40E	yes	yes	yes	pT2 or above	pT2			75	MALE	ND	NX	MX	NOS	High Grade	Non-Papillary	Ba/Sq	Ba/Sq	No	Transurethral resection alone	8.57	1:DECEASED
TCGA-GV-A40G	no	no	yes	na (not analyzable), no tumor	TX		na (not analyzable), no tumor	77	MALE	T2	N0	MX	NOS	High Grade	Non-Papillary	LumU	Lum	No	ND	19.05	0:LIVING
TCGA-GV-A6ZA	yes	yes	yes	pT2 or above	pT2			54	MALE	T2	N0	MX	NOS	High Grade	Papillary	LumP	Lum	No	none	22.7	0:LIVING
TCGA-H4-A2HO	no	yes	yes	max. pT1	pT2	pT1	because of pT stage	53	MALE	T4	N0	MX	NOS	High Grade	Papillary	LumU	Lum	No	ND	1.51	0:LIVING
TCGA-H4-A2HQ	yes	yes	yes	pT2 or above	pT2			64	FEMALE	ND	NX	M1	NOS	High Grade	Non-Papillary	LumP	Lum	No	ND	19.38	0:LIVING
TCGA-HQ-A2OE	no	yes	yes	max. pT1	pT1	pT1	because of pT stage	69	MALE	T2	N2	MX	NOS	ND	Papillary	LumP	Lum	No	ND	38.57	0:LIVING
TCGA-HQ-A2OF	no	yes	yes	max. pT1	pTa	pTa	because of pT stage	52	FEMALE	T3	N0	M0	Adenocarcinoma, enteric type	High Grade	Papillary	LumU	Lum	No	none	63.96	0:LIVING
TCGA-HQ-A5ND	yes	yes	yes	pT2 or above	pT2			78	MALE	T3	N1	M0	NOS	High Grade	ND	Ba/Sq	Ba/Sq	No	none	9	1:DECEASED
TCGA-HQ-A5NE	yes	yes	yes	pT2 or above	pT2			57	MALE	T3	N0	M0	NOS	High Grade	Non-Papillary	Ba/Sq	Ba/Sq	No	none	12.16	1:DECEASED
TCGA-K4-A3WS	no	no	yes	prostate cancer	pT4a	prostate cancer	excluded, prostate cancer	66	MALE	T3	N0	MX	NOS	High Grade	Non-Papillary	Stroma-rich	Stroma-rich	No	none	25	0:LIVING
TCGA-K4-A3WU	yes	yes	yes	pT2 or above	pT2			87	MALE	T4	N0	MX	NOS	High Grade	Non-Papillary	LumNS	Lum	No	none	3.45	0:LIVING
TCGA-K4-A3WV	yes	yes	yes	pT2 or above	pT3			77	FEMALE	T2	N0	MX	NOS	High Grade	Non-Papillary	Ba/Sq	Ba/Sq	No	none	21.22	0:LIVING
TCGA-K4-A4AB	yes	yes	yes	pT2 or above	pT3			76	MALE	T4	N0	MX	NOS	High Grade	Non-Papillary	Ba/Sq	Ba/Sq	No	none	2.76	0:LIVING
TCGA-K4-A4AC	yes	yes	yes	pT2 or above	pT3			83	MALE	T2	N0	MX	NOS with squamous differentiation	High Grade	Non-Papillary	Ba/Sq	Ba/Sq	No	none	9.13	1:DECEASED
TCGA-K4-A54R	yes	yes	yes	pT2 or above	pT2			59	MALE	T2	N0	MX	NOS	High Grade	Papillary	LumP	Lum	No	none	27.66	0:LIVING
TCGA-K4-A5RH	yes	yes	yes	pT2 or above	pT2			69	MALE	T3	N0	MX	NOS	High Grade	Non-Papillary	Ba/Sq	Ba/Sq	No	none	9.07	0:LIVING
TCGA-K4-A5RI	yes	yes	yes	pT2 or above	pT2			67	FEMALE	T3	N0	MX	NOS	High Grade	Non-Papillary	Ba/Sq	Ba/Sq	No	none	11.7	1:DECEASED
TCGA-K4-A5RJ	yes	yes	yes	pT2 or above	pT2			75	MALE	T2	N0	MX	NOS	High Grade	Papillary	Ba/Sq	Ba/Sq	No	none	17.71	0:LIVING
TCGA-K4-A6FZ	yes	yes	yes	pT2 or above	pT3			75	FEMALE	T3	N0	MX	NOS	High Grade	Non-Papillary	Ba/Sq	Ba/Sq	No	none	1.81	0:LIVING
TCGA-K4-A6MB	yes	yes	yes	pT2 or above	pT2			64	MALE	T3	N1	MX	NOS	High Grade	Non-Papillary	LumU	Lum	No	none	15.41	0:LIVING
TCGA-K4-A83P	yes	yes	yes	pT2 or above	pT4a			77	MALE	T4	N1	MX	NOS	ND	Non-Papillary	Stroma-rich	Stroma-rich	No	none	16.26	0:LIVING
TCGA-K4-AAQO	yes	yes	yes	pT2 or above	pT3			56	MALE	T3	N0	MX	NOS	High Grade	Non-Papillary	Stroma-rich	Stroma-rich	Yes	none	11.79	0:LIVING
TCGA-KQ-A41N	no	no	no, not open access		TX		not open access	73	MALE	T3b	N0	M0	NOS	High Grade	Papillary	LumP	Lum	No	none	52.69	0:LIVING
TCGA-KQ-A41O	no	no	no, not open access		TX		not open access	84	MALE	T3	N1	M0	NOS	High Grade	Papillary	LumP	Lum	No	Bacillus Calmette-Guerin (BCG)	50.53	0:LIVING
TCGA-KQ-A41P	no	no	no, not open access		TX		not open access	76	MALE	T3b	N3	M1	Plasmacytoid carcinoma	High Grade	Non-Papillary	LumP	Lum	No	none	35.94	0:LIVING
TCGA-KQ-A41Q	no	no	no, not open access		TX		not open access	89	MALE	T3b	N0	MX	NOS	High Grade	Non-Papillary	LumU	Lum	No	Bacillus Calmette-Guerin (BCG)	46.94	0:LIVING
TCGA-KQ-A41R	no	no	no, not open access		TX		not open access	80	FEMALE	T2	N0	MX	NOS	High Grade	Papillary	LumP	Lum	No	none	44.35	0:LIVING
TCGA-KQ-A41S	no	no	no, not open access		TX		not open access	87	FEMALE	T4a	NX	MX	Plasmacytoid carcinoma	High Grade	Papillary	LumU	Lum	No	none	1.15	0:LIVING
TCGA-LC-A66R	yes	yes	yes	pT2 or above	pT2			78	MALE	T4	N2	MX	NOS	High Grade	Papillary	Ba/Sq	Ba/Sq	No	none	15.31	0:LIVING
TCGA-LT-A5Z6	no	yes	yes	min. pT1 (micropapillary subtype)	pT1		because of pT stage	56	MALE	ND	NX	MX	NOS	High Grade	Non-Papillary	LumU	Lum	No	none	15.57	0:LIVING
TCGA-LT-A8JT	no	yes	yes	max. pT1	pT1	pT1	because of pT stage	69	FEMALE	T2	N0	M0	NOS	High Grade	Papillary	LumP	Lum	No	none	21.06	0:LIVING
TCGA-MV-A51V	no	yes	yes	max. pT1	pT1	pTa	because of pT stage	75	MALE	T3	N0	M0	NOS	High Grade	Papillary	LumU	Lum	No	none	13.47	0:LIVING
TCGA-PQ-A6FI	yes	yes	yes	pT2 or above	pT2			70	MALE	T2	N0	MX	NOS with squamous differentiation	High Grade	Non-Papillary	Ba/Sq	Ba/Sq	No	none	12.22	0:LIVING
TCGA-PQ-A6FN	yes	yes	yes	pT2 or above	pT3			78	FEMALE	T3	N0	MX	NOS	High Grade	Non-Papillary	Ba/Sq	Ba/Sq	No	none	16.66	0:LIVING
TCGA-R3-A69X	no	no	no, not open access				not open access	70	MALE	T3	N0	M0	NOS	High Grade	Non-Papillary	Stroma-rich	Stroma-rich	No	none	14.22	0:LIVING
TCGA-S5-A6DX	yes	yes	yes	pT2 or above	pT2			83	MALE	T4	N2	MX	NOS	High Grade	Non-Papillary	LumNS	Lum	No	none	1.84	1:DECEASED
TCGA-S5-AA26	no	no	yes	excluded, kidney cancer	Kidney Tissue with cysts; no tumor		kidney cancer	46	MALE	T3	N0	MX	NOS	High Grade	Papillary	LumP	Lum	No	none	16.52	0:LIVING
TCGA-SY-A9G0	yes	yes	yes	pT2 or above	pT2			82	MALE	T4	N1	M0	NOS	High Grade	Papillary	Stroma-rich	Stroma-rich	No	none	33.11	1:DECEASED
TCGA-SY-A9G5	yes	yes	yes	pT2 or above	pT2			66	MALE	T4	N0	M0	NOS	High Grade	Papillary	Ba/Sq	Ba/Sq	No	none	38.96	0:LIVING
TCGA-UY-A78K	yes	yes	yes	pT2	pT2			60	MALE	ND	N2	MX	NOS	High Grade	Papillary	LumU	Lum	No	none	17.61	1:DECEASED
TCGA-UY-A78L	yes	yes	yes	pT2 or above	pT2			62	MALE	ND	N1	MX	NOS	High Grade	Papillary	Ba/Sq	Ba/Sq	No	none	37.02	0:LIVING
TCGA-UY-A78M	yes	yes	yes	pT2 or above	pT2			81	FEMALE	T2	N2	MX	NOS	High Grade	Non-Papillary	LumP	Lum	No	none	22.67	1:DECEASED
TCGA-UY-A78N	yes	yes	yes	pT2 or above	pT3			80	MALE	T2	N1	MX	NOS	High Grade	Non-Papillary	LumP	Lum	No	none	86.76	1:DECEASED
TCGA-UY-A78O	yes	yes	yes	pT2 or above	pT2			75	FEMALE	T2	N0	MX	NOS	High Grade	Non-Papillary	LumP	Lum	No	none	75.95	0:LIVING
TCGA-UY-A78P	yes	yes	yes	pT2 or above	pT2			78	FEMALE	T2	N0	MX	NOS	High Grade	Non-Papillary	Ba/Sq	Ba/Sq	No	none	78.19	0:LIVING
TCGA-UY-A8OB	yes	yes	yes	pT2 or above	pT3			63	MALE	T3	N1	MX	NOS	High Grade	Non-Papillary	Ba/Sq	Ba/Sq	No	ND	69.28	0:LIVING
TCGA-UY-A8OC	yes	yes	yes	pT2 or above	pT2			90	MALE	T4	N1	MX	NOS	High Grade	Non-Papillary	Ba/Sq	Ba/Sq	No	none	3.02	1:DECEASED
TCGA-UY-A8OD	yes	yes	yes	pT2 or above	pT3			68	FEMALE	T2	N0	MX	NOS	High Grade	Non-Papillary	Stroma-rich	Stroma-rich	No	ND	112.75	0:LIVING
TCGA-UY-A9PA	yes	yes	yes	pT2 or above	pT3			48	MALE	T3	N0	MX	NOS	High Grade	Non-Papillary	LumP	Lum	No	ND	35.22	0:LIVING
TCGA-UY-A9PB	yes	yes	yes	pT2 or above	pT2			49	MALE	T3	N0	MX	NOS	High Grade	Non-Papillary	Ba/Sq	Ba/Sq	No	ND	29.53	0:LIVING
TCGA-UY-A9PD	yes	yes	yes	pT2 or above	pT3			80	MALE	T3	N0	MX	NOS	High Grade	Non-Papillary	LumU	Lum	No	ND	17.81	0:LIVING
TCGA-UY-A9PE	yes	yes	yes	pT2 or above	pT2			86	MALE	T2	N2	MX	NOS	High Grade	Non-Papillary	LumU	Lum	No	ND	6.21	0:LIVING
TCGA-UY-A9PF	yes	yes	yes	pT2 or above	pT3			77	MALE	T3	N2	MX	NOS	High Grade	Papillary	LumP	Lum	No	ND	3.84	0:LIVING
TCGA-UY-A9PH	yes	yes	yes	pT2 or above	pT2			73	MALE	T2	N0	MX	NOS	High Grade	Non-Papillary	LumP	Lum	Yes	Bacillus Calmette.Guerin (BCG)	51.28	0:LIVING
TCGA-XF-A8HB	no	yes	yes	max. pT1	pTa	pTa	because of pT stage	50	FEMALE	T2	N0	MX	NOS	High Grade	Papillary	LumP	Lum	No	none	45.01	0:LIVING
TCGA-XF-A8HC	no	yes	yes	max. pT1	pTa	pTa	because of pT stage	79	MALE	T3	N2	MX	NOS	High Grade	Papillary	LumU	Lum	No	none	6.57	1:DECEASED
TCGA-XF-A8HD	yes	yes	yes	pT2 or above	pT2			77	MALE	T3	N0	MX	NOS	High Grade	Non-Papillary	Ba/Sq	Ba/Sq	No	none	97.37	0:LIVING
TCGA-XF-A8HE	yes	yes	yes	pT2 or above	pT2			47	MALE	T3	N0	MX	NOS with squamous differentiation	High Grade	Non-Papillary	Ba/Sq	Ba/Sq	No	none	125.39	0:LIVING
TCGA-XF-A8HF	yes	yes	yes	pT2 or above	pT2			80	MALE	T3	N0	M0	NOS	High Grade	Non-Papillary	LumNS	Lum	No	none	97.04	1:DECEASED
TCGA-XF-A8HG	yes	yes	yes	pT2 or above	pT3			69	MALE	T3	N0	MX	NOS	High Grade	Non-Papillary	LumP	Lum	No	none	15.34	1:DECEASED
TCGA-XF-A8HH	yes	yes	yes	pT2 or above	pT3			61	FEMALE	T3	N2	M0	NOS with squamous differentiation	High Grade	Non-Papillary	LumNS	Lum	No	none	1.87	1:DECEASED
TCGA-XF-A8HI	yes	yes	yes	pT2 or above	pT2			57	FEMALE	T2	N2	MX	NOS	High Grade	Papillary	LumP	Lum	No	none	17.87	1:DECEASED
TCGA-XF-A9SG	no	no	yes	low quality and unclear if bladder cancer at all			missing molecular class assignment	81	MALE	T2	N0	MX	NOS	High Grade	Non-Papillary			No	none	48.59	0:LIVING
TCGA-XF-A9SH	yes	yes	yes	pT2 or above	pT2			65	FEMALE	T2	N0	M0	NOS	High Grade	Non-Papillary	LumP	Lum	No	none	64.75	1:DECEASED
TCGA-XF-A9SI	yes	yes	yes	pT2 or above	pT3			73	FEMALE	T2	N0	MX	NOS	High Grade	Papillary	Stroma-rich	Stroma-rich	No	none	79.6	0:LIVING
TCGA-XF-A9SJ	yes	yes	yes	pT2 or above	pT3			83	MALE	T3	N2	MX	NOS with squamous differentiation	High Grade	Non-Papillary	Ba/Sq	Ba/Sq	No	Transurethral resection alone	3.22	1:DECEASED
TCGA-XF-A9SK	yes	yes	yes	pT2 or above	pT3			65	MALE	T3	N1	MX	NOS	High Grade	Non-Papillary	Stroma-rich	Stroma-rich	No	Bacillus Calmette.Guerin (BCG)	15.97	1:DECEASED
TCGA-XF-A9SL	yes	yes	yes	pT2 or above	pT2			69	MALE	T3	N2	MX	Plasmacytoid carcinoma	High Grade	Non-Papillary	Stroma-rich	Stroma-rich	No	none	66.36	1:DECEASED
TCGA-XF-A9SM	yes	yes	yes	pT2 or above	pT2			76	MALE	T3	N0	MX	NOS	High Grade	Non-Papillary	Ba/Sq	Ba/Sq	No	Bacillus Calmette.Guerin (BCG)	34.43	0:LIVING
TCGA-XF-A9SP	yes	yes	yes	pT2 or above	pT2			59	MALE	T3	N0	MX	NOS	High Grade	Non-Papillary	Stroma-rich	Stroma-rich	No	none	14.91	1:DECEASED
TCGA-XF-A9ST	no	no	yes	max. pT1	TX	pTX	TX	68	MALE	T3	N0	MX	NOS	High Grade	Papillary	Ba/Sq	Ba/Sq	No	Transurethral resection alone	4.2	1:DECEASED
TCGA-XF-A9SU	no	yes	yes	max. pT1	pT1	pT1	because of pT stage	74	FEMALE	T3	N1	MX	NOS	High Grade	Papillary	Stroma-rich	Stroma-rich	No	none	5.98	1:DECEASED
TCGA-XF-A9SV	yes	yes	yes	pT2 or above	pT2			82	MALE	T4	N2	M1	NOS	High Grade	Papillary	LumNS	Lum	No	Bacillus Calmette.Guerin (BCG)	12.75	1:DECEASED
TCGA-XF-A9SW	yes	yes	yes	pT2 or above	pT2			85	MALE	T3	N2	MX	NOS	High Grade	Non-Papillary	Stroma-rich	Stroma-rich	No	Transurethral resection alone	11.89	1:DECEASED
TCGA-XF-A9SX	yes	yes	yes	pT2 or above	pT2			63	FEMALE	T3	N2	MX	NOS	High Grade	Non-Papillary	Ba/Sq	Ba/Sq	No	none	23.62	1:DECEASED
TCGA-XF-A9SY	yes	yes	yes	pT2 or above	pT3			60	FEMALE	T3	N2	MX	NOS	High Grade	Non-Papillary	Ba/Sq	Ba/Sq	No	none	21.02	0:LIVING
TCGA-XF-A9SZ	yes	yes	yes	pT2 or above	pT2			79	MALE	T3	N2	MX	NOS	High Grade	Non-Papillary	LumNS	Lum	No	none	28.22	1:DECEASED
TCGA-XF-A9T0	yes	yes	yes	pT2 or above	pT2			68	MALE	T3	N0	MX	NOS	High Grade	Non-Papillary	LumU	Lum	No	none	26.25	0:LIVING
TCGA-XF-A9T2	yes	yes	yes	pT2 or above	pT3			54	MALE	T3	N0	MX	NOS	High Grade	Non-Papillary	Ba/Sq	Ba/Sq	No	Transurethral resection alone	18.89	1:DECEASED
TCGA-XF-A9T3	yes	yes	yes	pT2 or above	pT3			69	FEMALE	T3	N2	MX	NOS	High Grade	Non-Papillary	Ba/Sq	Ba/Sq	No	Transurethral resection alone	2.23	0:LIVING
TCGA-XF-A9T4	yes	yes	yes	pT2 or above	pT2			48	MALE	T2	N1	MX	NOS with squamous differentiation	High Grade	Non-Papillary	Ba/Sq	Ba/Sq	No	none	16.26	1:DECEASED
TCGA-XF-A9T5	yes	yes	yes	pT2 or above	pT2			78	FEMALE	T3	N1	MX	NOS	High Grade	Non-Papillary	Ba/Sq	Ba/Sq	No	Transurethral resection alone	66.59	0:LIVING
TCGA-XF-A9T6	yes	yes	yes	pT2 or above	pT2			88	FEMALE	T3	N0	MX	NOS	High Grade	Papillary	Ba/Sq	Ba/Sq	No	Transurethral resection alone	2.1	0:LIVING
TCGA-XF-A9T8	yes	yes	yes	pT2 or above	pT2			64	MALE	T3	N0	MX	NOS with squamous differentiation	High Grade	Non-Papillary	Ba/Sq	Ba/Sq	No	none	13.73	1:DECEASED
TCGA-XF-AAME	no	no	yes	excluded, not clear if tumor at all	pT2	unclear if tumor	unclear if tumor	64	FEMALE	T2	N0	MX	NOS with squamous differentiation	High Grade	Non-Papillary	Ba/Sq	Ba/Sq	No	none	92.9	1:DECEASED
TCGA-XF-AAMF	no	no	yes	pT2 or above		pT3a	missing molecular class assignment	68	MALE	T4	N2	MX	NOS	High Grade	Non-Papillary			No	none	10.81	1:DECEASED
TCGA-XF-AAMG	no	yes	yes	max. pT1	pT2	pT1	because of pT stage	49	MALE	T4	N0	MX	NOS	High Grade	Non-Papillary	LumU	Lum	No	none	110.51	0:LIVING
TCGA-XF-AAMH	yes	yes	yes	pT2 or above	pT3			80	MALE	T3	N1	MX	NOS with squamous differentiation	High Grade	Non-Papillary	Ba/Sq	Ba/Sq	No	Transurethral resection alone	11.3	1:DECEASED
TCGA-XF-AAMJ	no	no	yes	na (not analyzable), no tumor	TX	na (not analyzable), no tumor	na (not analyzable), no tumor	70	MALE	T3	N0	M0	NOS	High Grade	Non-Papillary	Stroma-rich	Stroma-rich	No	none	54.86	1:DECEASED
TCGA-XF-AAML	no	yes	yes	max. pT1	pT1	pt1	because of pT stage	75	MALE	T2	N0	MX	NOS	High Grade	Papillary	LumU	Lum	No	Transurethral resection alone	7.62	1:DECEASED
TCGA-XF-AAMQ	no	no	yes	max. pT1	TX	no tumor, dx slide after tur	na (not analyzable), no tumor	59	FEMALE	T2	N0	MX	NOS	High Grade	Papillary	LumP	Lum	No	Transurethral resection alone	71.52	0:LIVING
TCGA-XF-AAMR	yes	yes	yes	pT2 or above	pT3			48	MALE	T3	N0	MX	NOS	High Grade	Non-Papillary	Stroma-rich	Stroma-rich	No	none	91.66	0:LIVING
TCGA-XF-AAMT	yes	yes	yes	pT2 or above	pT3			75	FEMALE	T3	N2	MX	NOS with squamous differentiation	High Grade	Non-Papillary	Ba/Sq	Ba/Sq	No	none	2.96	1:DECEASED
TCGA-XF-AAMW	yes	yes	yes	pT2 or above	pT2			79	FEMALE	T2	N0	MX	NOS	High Grade	Non-Papillary	Ba/Sq	Ba/Sq	No	none	8.31	1:DECEASED
TCGA-XF-AAMX	no	yes	yes	max. pT1	pT1	min pT1.	because of pT stage	87	FEMALE	T3	N0	MX	NOS	High Grade	Non-Papillary	LumU	Lum	No	none	6.77	1:DECEASED
TCGA-XF-AAMY	yes	yes	yes	pT2 or above	pT3			78	MALE	T3	N0	MX	NOS	High Grade	Papillary	LumNS	Lum	No	none	98.92	0:LIVING
TCGA-XF-AAMZ	no	yes	yes	max. pT1	pT1	pT1	because of pT stage	81	FEMALE	T3	N2	MX	NOS	High Grade	Papillary	LumP	Lum	No	Bacillus Calmette.Guerin (BCG)	44.28	1:DECEASED
TCGA-XF-AAN0	yes	yes	yes	pT2 or above	pT3			68	MALE	T4	N2	M0	Plasmacytoid carcinoma	High Grade	Non-Papillary	Ba/Sq	Ba/Sq	No	none	56.44	1:DECEASED
TCGA-XF-AAN1	no	yes	yes	max. pT1	pTa	pTa	because of pT stage	75	FEMALE	T4	N0	M0	NOS	High Grade	Papillary	LumP	Lum	No	Bacillus Calmette.Guerin (BCG)	30.91	1:DECEASED
TCGA-XF-AAN2	yes	yes	yes	pT2 or above	pT2			73	MALE	T2	N0	MX	NOS with squamous differentiation	High Grade	Non-Papillary	Ba/Sq	Ba/Sq	No	none	61.4	1:DECEASED
TCGA-XF-AAN3	yes	yes	yes	pT3	pT3			76	MALE	T3	N2	MX	NOS	High Grade	Non-Papillary	Ba/Sq	Ba/Sq	No	ND	86.24	0:LIVING
TCGA-XF-AAN4	yes	yes	yes	pT2 or above	pT3			77	FEMALE	T3	N0	MX	NOS	High Grade	Non-Papillary	Ba/Sq	Ba/Sq	No	none	27.04	1:DECEASED
TCGA-XF-AAN5	yes	yes	yes	pT2 or above	pT3			61	FEMALE	T3	N0	MX	NOS with squamous differentiation	High Grade	Non-Papillary	Ba/Sq	Ba/Sq	No	none	75.33	0:LIVING
TCGA-XF-AAN7	no	no	yes	pT2 or above	pT2		because of NE-like molecular subtype	60	MALE	T3	N1	MX	NOS	High Grade	Non-Papillary	NE-like	NE-like	No	Transurethral resection alone	18.56	1:DECEASED
TCGA-XF-AAN8	yes	yes	yes	pT2 or above	pT2			74	FEMALE	T3	N0	MX	NOS	High Grade	Non-Papillary	Stroma-rich	Stroma-rich	No	Bacillus Calmette.Guerin (BCG)	3.88	1:DECEASED
TCGA-YC-A89H	yes	yes	yes	pT2 or above	pT2			78	FEMALE	ND	ND	MX	NOS with squamous differentiation	High Grade	Non-Papillary	LumP	Lum	No	none	18.82	0:LIVING
TCGA-YC-A8S6	no	yes	yes	max. pT1	pT1	pTa	because of pT stage	71	MALE	T2	N0	MX	NOS	High Grade	Papillary	LumP	Lum	No	Transurethral resection alone	9.63	0:LIVING
TCGA-YC-A9TC	yes	yes	yes	pT2 or above	pT2			71	MALE	ND	ND	M1	NOS	High Grade	Papillary	Ba/Sq	Ba/Sq	No	none	0.66	1:DECEASED
TCGA-YF-AA3L	yes	yes	yes	pT2 or above	pT2			47	FEMALE	T2	N0	MX	NOS	High Grade	Non-Papillary	LumP	Lum	No	none	11.96	0:LIVING
TCGA-YF-AA3M	yes	yes	yes	pT2 or above	pT2			57	MALE	T2	NX	MX	NOS	High Grade	Non-Papillary	Ba/Sq	Ba/Sq	Yes	Bacillus Calmette.Guerin (BCG)	13.63	0:LIVING
TCGA-ZF-A9R0	yes	yes	yes	pT2 or above	pT2			82	MALE	T3	NX	M0	NOS	High Grade	Non-Papillary	LumNS	Lum	No	none	22.34	1:DECEASED
TCGA-ZF-A9R1	yes	yes	yes	pT2 or above	pT3			81	MALE	T3	N1	M0	NOS	High Grade	Non-Papillary	LumP	Lum	No	none	25.39	0:LIVING
TCGA-ZF-A9R2	no	yes	yes	max. pT1	pT1	pt1	because of pT stage	75	MALE	T2	N0	M0	NOS	High Grade	Papillary	LumP	Lum	No	Transurethral resection alone	21.09	0:LIVING
TCGA-ZF-A9R3	yes	yes	yes	pT2 or above	pT2			53	FEMALE	T2	NX	M0	NOS	High Grade	Papillary	LumP	Lum	No	none	31.18	1:DECEASED
TCGA-ZF-A9R4	no	yes	yes	max. pT1	pT1	pTa	because of pT stage	83	MALE	T2	NX	M0	NOS	High Grade	Non-Papillary	LumP	Lum	No	none	30.26	0:LIVING
TCGA-ZF-A9R5	no	yes	yes	max. pT1	pT1	pTa	because of pT stage	59	MALE	T3	N0	M0	NOS	High Grade	Papillary	LumP	Lum	No	none	35.81	0:LIVING
TCGA-ZF-A9R7	yes	yes	yes	pT2 or above	pT2			76	FEMALE	ND	NX	M0	NOS	High Grade	Non-Papillary	LumP	Lum	No	none	21.85	0:LIVING
TCGA-ZF-A9R9	yes	yes	yes	pT2 or above	pT3			58	MALE	T3	N2	MX	NOS	High Grade	Non-Papillary	Stroma-rich	Stroma-rich	No	none	28.38	1:DECEASED
TCGA-ZF-A9RC	yes	yes	yes	pT2 or above	pT3			77	MALE	T3	N0	MX	NOS	High Grade	Non-Papillary	Stroma-rich	Stroma-rich	No	none	94.22	0:LIVING
TCGA-ZF-A9RD	yes	yes	yes	pT2 or above	pT2			75	FEMALE	T3	N2	MX	NOS with squamous differentiation	High Grade	Non-Papillary	Ba/Sq	Ba/Sq	No	none	13.4	1:DECEASED
TCGA-ZF-A9RE	yes	yes	yes	pT2 or above	pT2			78	FEMALE	ND	ND	MX	NOS with squamous differentiation	High Grade	Papillary	Ba/Sq	Ba/Sq	No	none	3.48	1:DECEASED
TCGA-ZF-A9RF	yes	yes	yes	pT2 or above	pT2			74	MALE	T2	NX	M0	NOS	High Grade	Non-Papillary	Ba/Sq	Ba/Sq	No	none	64.03	0:LIVING
TCGA-ZF-A9RG	no	no	yes	pT2 or above		pT2b	missing molecular class assignment	70	FEMALE	T3	N0	MX	NOS with squamous differentiation	High Grade	Non-Papillary			No	none	58.67	0:LIVING
TCGA-ZF-A9RL	no	yes	yes	max. pT1	pT1	pT1	because of pT stage	61	MALE	ND	ND	MX	NOS	High Grade	Papillary	LumP	Lum	No	Bacillus Calmette.Guerin (BCG)	88.8	0:LIVING
TCGA-ZF-A9RM	yes	yes	yes	pT2 or above	pT2			70	MALE	T2	N0	MX	NOS	High Grade	Papillary	LumP	Lum	No	none	47.8	0:LIVING
TCGA-ZF-A9RN	yes	yes	yes	pT2 or above	pT3			67	FEMALE	T3	NX	M0	NOS	High Grade	Non-Papillary	Ba/Sq	Ba/Sq	No	ND	20.2	1:DECEASED
TCGA-ZF-AA4N	no	yes	yes	min pT1.	min. pT1		because of pT stage	74	MALE	ND	ND	ND	NOS	High Grade	Non-Papillary	Ba/Sq	Ba/Sq	No	none	2.89	1:DECEASED
TCGA-ZF-AA4R	yes	yes	yes	pT2 or above	pT3			67	MALE	T3	N1	MX	NOS	High Grade	Non-Papillary	Ba/Sq	Ba/Sq	No	Bacillus Calmette.Guerin (BCG)	34.03	1:DECEASED
TCGA-ZF-AA4T	yes	yes	yes	pT2 or above	pT3			65	MALE	T4	N2	MX	NOS	High Grade	Non-Papillary	LumU	Lum	No	Bacillus Calmette.Guerin (BCG)	19.68	1:DECEASED
TCGA-ZF-AA4U	no	yes	yes	max. pT1	pTa	pT2	because of pT stage	70	MALE	T4	NX	MX	NOS	High Grade	Non-Papillary	LumP	Lum	No	none	8.61	1:DECEASED
TCGA-ZF-AA4V	yes	yes	yes	pT2 or above	pT3			66	MALE	T3	N0	M0	NOS	High Grade	Non-Papillary	Ba/Sq	Ba/Sq	No	none	59.33	0:LIVING
TCGA-ZF-AA4W	yes	yes	yes	ypT3	pT3	pT3		56	MALE	T3	N0	MX	NOS with squamous differentiation	High Grade	Non-Papillary	Ba/Sq	Ba/Sq	No	none	60.12	0:LIVING
TCGA-ZF-AA4X	yes	yes	yes	pT2 or above	pT2			56	MALE	T2	NX	M0	NOS	High Grade	Non-Papillary	LumP	Lum	No	none	67.15	0:LIVING
TCGA-ZF-AA51	yes	yes	yes	pT2 or above	pT2			69	FEMALE	T2	NX	M0	NOS	High Grade	Papillary	LumP	Lum	No	none	56.31	0:LIVING
TCGA-ZF-AA52	yes	yes	yes	pT2 or above	pT3			70	MALE	T3	NX	MX	NOS, with micropapillary features	High Grade	Papillary	Stroma-rich	Stroma-rich	No	none	35.38	1:DECEASED
TCGA-ZF-AA53	yes	yes	yes	pT2 or above	pT2			60	MALE	T2	NX	M0	NOS with squamous differentiation	High Grade	Non-Papillary	Ba/Sq	Ba/Sq	No	Bacillus Calmette.Guerin (BCG)	57.85	0:LIVING
TCGA-ZF-AA54	yes	yes	yes	pT2 or above	pT3			71	MALE	T3	NX	MX	NOS	High Grade	Non-Papillary	Ba/Sq	Ba/Sq	No	none	19.38	1:DECEASED
TCGA-ZF-AA56	no	no	no, not open access				not open access	79	FEMALE	T4	N0	MX	NOS	High Grade	Non-Papillary	Ba/Sq	Ba/Sq	No	none	8.51	1:DECEASED
TCGA-ZF-AA58	yes	yes	yes	pT2 or above	pT3			61	FEMALE	T3	N2	MX	NOS	High Grade	Non-Papillary	Ba/Sq	Ba/Sq	No	none	54.17	0:LIVING
TCGA-ZF-AA5H	yes	yes	yes	pT2 or above	pT3			60	FEMALE	T3	N2	M0	NOS	High Grade	Non-Papillary	Ba/Sq	Ba/Sq	No	none	29.47	0:LIVING
TCGA-ZF-AA5N	yes	yes	yes	pT2 or above	pT2			62	FEMALE	T2	NX	M1	NOS	High Grade	Non-Papillary	LumP	Lum	No	none	5.52	1:DECEASED
TCGA-ZF-AA5P	yes	yes	yes	pT2 or above	pT2			65	MALE	T2	N2	M0	NOS	High Grade	Non-Papillary	Stroma-rich	Stroma-rich	No	none	12.22	0:LIVING
a: diagnostic slides were reviewed by two pathologists with respect to pT-stage and overall quality of diagnostic slide
b: "pT2 or above" and "max. pT1" mean that MIBC vs. NMIBC was documented.
c: adopted from Robertson et al.Cell 2017 Vol. 171 Issue 3 Pages 540-556 e25 (supplemental information)
d: adopted from Kamoun et al. Eur Urol 2020 Vol. 77 Issue 4 Pages 420-433 (supplemental information)
e: adopted from Robertson et al.Cell 2017 Vol. 171 Issue 3 Pages 540-556 e25 (cbioportal.org)
